# Supplementary material for: New Insight on Archaeological Metal Finds, Nails and Lead Sheathings of the Punic Ship from Battle of the Egadi Islands
Source: Molecules. 2023 Feb 19;28(4):1968. doi: 10.3390/molecules28041968 (PMC9968109; doi:10.3390/molecules28041968)
Supplement: Supplementary file 1 [file molecules-28-01968-s001.zip]

Archive with 1 entries (1 files):
- molecules-2197434-supplementary.pdf
